# Supplementary material for: The Phanerozoic climate
Source: Ann N Y Acad Sci. 2022 Nov 3;1519(1):7–19. doi: 10.1111/nyas.14920 (PMC10098793; doi:10.1111/nyas.14920)
Supplement: Supplementary file 1 — Supporting [file NYAS-1519-7-s001.csv]

time	T
0	16.01
1	16.84
2	17.84
3	18.18
4	17.87
5	15.95
6	16.46
7	16.93
8	17.84
9	19.81
10	18.68
11	17.5
12	16.21
13	17.73
14	18.1
15	18.68
16	17.9
17	16.53
18	17.16
19	17.79
20	19.02
21	20.24
22	19.85
23	19.75
24	17.58
25	15.4
26	16.58
27	15.83
28	16.61
29	17.08
30	20.17
31	23.25
32	22.72
33	23.28
34	23.68
35	20.72
36	17.76
37	18.07
38	18.38
39	18.9
40	19.42
41	19.68
42	20.05
43	17.37
44	23.18
45	21.44
46	19.06
47	23.46
48	25.4
49	24.63
50	22.53
51	23.71
52	24.01
53	22.06
54	28.07
55	21.67
56	19.92
57	19.92
58	21.62
59	18.7
60	19.02
61	17.31
62	17.1
63	18.14
64	19.18
65	20.22
66	18.47
67	19.27
68	17.14
69	17.24
70	17.14
71	17.47
72	18.48
73	18.1
74	17.56
75	21.33
76	20.12
77	20.47
78	19.02
79	17.62
80	23.05
81	28.47
82	25.65
83	22.83
84	26.71
85	30.6
86	29.37
87	30.4
88	30.28
89	30.99
90	32.47
91	32.4
92	32.18
93	32.06
94	30.4
95	25.32
96	28.68
97	28.14
98	25.02
99	25.66
100	24.86
101	24.27
102	24.16
103	23.67
104	23.0
105	22.17
106	20.97
107	19.96
108	20.64
109	20.24
110	19.85
111	19.45
112	20.29
113	21.14
114	21.98
115	22.83
116	24.24
117	24.29
118	22.63
119	21.61
120	20.17
121	21.43
122	21.36
123	20.81
124	20.68
125	20.79
126	20.45
127	17.82
128	25.19
129	23.36
130	21.21
131	21.26
132	21.97
133	20.66
134	18.54
135	18.15
136	16.28
137	16.93
138	19.39
139	17.81
140	18.07
141	17.27
142	17.47
143	17.68
144	17.89
145	18.19
146	18.48
147	18.78
148	19.08
149	19.38
150	19.38
151	19.38
152	19.39
153	20.55
154	22.53
155	24.52
156	19.25
157	20.65
158	20.22
159	21.96
160	19.58
161	16.95
162	18.29
163	19.64
164	23.74
165	22.89
166	25.41
167	25.14
168	25.61
169	20.34
170	23.32
171	26.03
172	21.4
173	23.4
174	26.57
175	29.45
176	24.86
177	26.93
178	25.84
179	27.03
180	24.55
181	22.72
182	19.39
183	18.91
184	20.56
185	19.41
186	22.49
187	23.14
188	21.76
189	22.06
190	21.07
191	21.11
192	22.36
193	22.12
194	21.88
195	22.76
196	23.63
197	17.21
198	20.44
199	21.6
200	16.04
201	12.89
202	16.43
203	19.18
204	20.49
205	20.89
206	21.83
207	22.08
208	22.32
209	23.67
210	24.4
211	25.28
212	26.21
213	27.15
214	26.45
215	25.75
216	25.05
217	24.19
218	23.32
219	22.45
220	21.58
221	20.71
222	21.07
223	21.43
224	21.79
225	22.15
226	22.63
227	23.11
228	23.59
229	24.07
230	24.1
231	24.72
232	23.93
233	23.13
234	20.03
235	25.14
236	22.66
237	25.6
238	26.92
239	28.25
240	27.28
241	26.31
242	28.91
243	31.5
244	28.6
245	23.01
246	23.85
247	25.92
248	29.18
249	29.65
250	29.74
251	23.6
252	18.28
253	19.88
254	20.16
255	20.86
256	22.39
257	22.59
258	22.37
259	19.95
260	22.6
261	18.09
262	18.3
263	18.51
264	17.67
265	16.13
266	17.88
267	19.64
268	18.51
269	17.39
270	16.23
271	16.53
272	16.48
273	16.44
274	15.33
275	13.14
276	13.79
277	14.94
278	16.09
279	15.1
280	14.12
281	13.14
282	13.42
283	13.71
284	13.99
285	14.63
286	15.27
287	15.91
288	15.02
289	14.13
290	12.59
291	14.85
292	12.59
293	10.75
294	15.34
295	14.13
296	12.65
297	11.27
298	15.88
299	15.61
300	18.41
301	20.86
302	18.92
303	16.51
304	18.9
305	20.54
306	19.66
307	20.59
308	20.36
309	20.13
310	18.91
311	13.82
312	14.68
313	11.88
314	9.65
315	9.31
316	10.12
317	7.76
318	7.7
319	8.26
320	8.83
321	9.45
322	10.61
323	11.19
324	11.69
325	10.49
326	13.48
327	13.93
328	13.17
329	11.76
330	12.0
331	10.91
332	11.32
333	10.84
334	10.76
335	12.55
336	13.7
337	14.86
338	16.01
339	16.28
340	16.55
341	16.81
342	17.07
343	17.33
344	17.58
345	17.25
346	16.92
347	17.03
348	17.75
349	19.55
350	20.32
351	19.97
352	23.53
353	24.44
354	25.34
355	23.91
356	23.69
357	22.81
358	22.55
359	23.84
360	22.86
361	26.53
362	24.46
363	24.79
364	24.85
365	25.47
366	26.32
367	27.56
368	29.07
369	27.17
370	26.75
371	25.2
372	27.38
373	25.38
374	24.51
375	24.61
376	22.32
377	20.03
378	17.74
379	18.21
380	18.69
381	17.15
382	18.28
383	24.27
384	26.9
385	17.49
386	17.12
387	16.43
388	20.27
389	19.43
390	17.86
391	16.7
392	16.6
393	17.72
394	16.27
395	15.66
396	15.21
397	14.75
398	15.05
399	15.35
400	18.13
401	20.9
402	23.67
403	22.25
404	20.84
405	17.18
406	16.78
407	17.77
408	18.77
409	19.63
410	21.8
411	23.98
412	24.44
413	24.91
414	22.8
415	21.61
416	21.38
417	21.15
418	20.91
419	20.68
420	20.45
421	17.94
422	18.48
423	16.19
424	20.78
425	18.83
426	16.4
427	15.96
428	13.57
429	14.66
430	15.68
431	13.56
432	17.66
433	15.86
434	18.52
435	17.28
436	18.3
437	17.54
438	16.01
439	15.94
440	15.86
441	13.42
442	12.59
443	11.06
444	12.39
445	11.43
446	15.83
447	14.2
448	14.89
449	14.12
450	13.44
451	13.48
452	13.32
453	12.49
454	13.19
455	13.89
456	14.6
457	15.3
458	16.01
459	15.33
460	17.31
461	19.29
462	18.7
463	18.11
464	17.52
465	16.93
466	17.36
467	17.79
468	18.14
469	18.48
470	18.83
471	19.18
472	20.55
473	21.93
474	21.48
475	21.03
476	20.58
477	21.56
478	22.54
479	23.51
480	22.9
481	22.28
482	23.77
483	25.26
484	26.35
485	26.64
486	26.93
487	27.22
488	27.52
489	27.81
490	28.1
491	28.4
492	28.69
493	30.63
494	31.86
495	28.96
496	24.49
497	27.26
498	27.19
499	27.12
